# Supplementary material for: Does Video Gaming Affect Orthopaedic Skills Acquisition? A Prospective Cohort-Study
Source: PLoS One. 2014 Oct 15;9(10):e110212. doi: 10.1371/journal.pone.0110212 (PMC4198251; doi:10.1371/journal.pone.0110212)
Supplement: Table S1 — Raw data available from the study. (XLSX) [file pone.0110212.s001.xlsx]

## Sheet: Sheet1
		1st attempt							2nd attempt							3rd attempt							4th attempt							5th attempt							6th attempt							7th attempt
		Time	Fluoroscopy	Number of Radiographs	Number of retries	Tip-Apex Distance (mm)	Cut-out (%)	Score	Time	Fluoroscopy	Number of Radiographs	Number of retries	Tip-Apex Distance (mm)	Cut-out (%)	Score	Time	Fluoroscopy	Number of Radiographs	Number of retries	Tip-Apex Distance (mm)	Cut-out (%)	Score	Time	Fluoroscopy	Number of Radiographs	Number of retries	Tip-Apex Distance (mm)	Cut-out (%)	Score	Time	Fluoroscopy	Number of Radiographs	Number of retries	Tip-Apex Distance (mm)	Cut-out (%)	Score	Time	Fluoroscopy	Number of Radiographs	Number of retries	Tip-Apex Distance (mm)	Cut-out (%)	Score	Time	Fluoroscopy	Number of Radiographs	Number of retries	Tip-Apex Distance (mm)	Cut-out (%)
NON-GAMER GROUP
1		689.263	19.7493	46	2	25.3158	3.25262	22.14	264.118	19.8689	12	0	18.9237	1.33855	27.825	239.213	36.104	11	0	15.4615	0.819229	35.875	250.351	40.3085	15	0	16.9524	1.04286	38.8	223.113	31.378	14	0	14.472	0.670799	35.875	250.571	50.9	16	0	13.0762	0.461435	37.9692	172.78	39.6622	13	0	12.433	0.364953
2		542.21	42.33		3	13.96	0.59	20.05	352.41	79.31		2	40.94	27.81	10.65	244.81	16.26		0	23.44	2.53	28.57	269.07	33.66		1	18.41	1.27	27	340.67	56.26		0	35.11.30	15.22	179.837	179.837	23.4618	24	0	12.8355	0.425329	31.9	144.378	15.8722	17	0	10.6877	0.103153
3		604.284	11.1246	502	2	35.4616	15.9233	-13.8308	456.426	14.8731	46	3	17.0494	1.05741	8.87077	372.896	28.4399	45	3	22.7042	2.31125	32.0267	310.155	46.9827	40	3	14.1685	0.625271	29.6917	228.165	19.8753	32	1	13.4803	0.522042	34.1667	280.513	12.5949	34	1	8.99349	0	31.715	214.055	12.5938	26	1	16.3071	0.946066
4		1871.34	269.587	273	4	20.7242	1.71727	23.66	290.878	29.4511	58	0	12.1718	0.325777	22.69	581.356	91.7056	113	5	9.58854	0	27.2942	313.102	41.6576	51	2	14.2672	0.640072	31.375	162.902	14.1437	30	0	7.67827	0	38.1	280.156	46.705	45	2	11.0521	0.15782	29.5801	151.659	15.4186	25	0	6.60487	0
5		936.416	201.563	66	4	25.9129	3.73033	16.2962	638.354	235.947	67	3	27.1162	4.693	16.21	732.289	295.827	51	3	16.5391	0.980859	31.9154	385.272	121.688	34	2	12.3535	0.35302	36.25	311.062	122.355	25	2	16.5978	0.989672	26.6577	455.639	95.0177	62	2	18.287	1.24306	26.3932	307.937	87.2185	36	2	13.9839	0.597588
6		549.26	49.4021	35	2	26.1223	3.89782	8.64667	259.295	38.5117	23	1	15.0536	0.758038	9.53692	217.659	50.6018	12	0	7.30927	0	30.4981	155.384	33.4886	16	0	6.89048	0	27.0555	234.261	43.3271	24	1	16.1833	0.92749	19.8467	248.149	58.105	36	1	21.1786	1.85357	31.81	174.246	40.9996	25	1	20.8634	1.75901
7		397.319	60.3062	79	6	17.7934	1.16901	23.4	224.988	36.5743	50	1	13.641	0.546145	33.4	301.816	72.2561	52	5	12.2124	0.331865	36.3667	99.798	17.337	14	0	11.6816	0.252247	36.7	160.985	44.542	24	3	12.6778	0.401677	39	237.869	31.1645	31	3	14.0106	0.601592	36.8	117.229	25.7082	13	1	11.3801	0.207021
8		642.545	107.022	80	0	26.6032	4.28256	10.6885	437.873	98.6438	80	0	13.2058	0.480866	23.5585	347.803	86.8491	54	2	24.1826	2.75479	23.7523	320.46	71.3956	52	1	18.4942	1.27412	26.2673	418.046	112.401	81	3	25.5316	3.42525	16.0815	239.563	33.931	30	1	22.8878	2.36635	21.595	305.392	60.9742	60	2	13.7194	0.557907
9		356.889	22.0233	36	1	49.0755	56.3019	-11.3143	251.85	61.041	33	2	32.6042	11.1667	17.3469	321.552	133.704	43	1	24.7414	2.92242	19.3773	164.119	43.9444	19	1	30.3498	7.55961	13.8292	203.324	76.5817	22	1	16.3103	0.946546	27.1333	201.689	55.824	23	0	22.7121	2.31362	23.8946	259.479	110.331	33	2	29.7819	6.82552
10		379.84	4.35791	10	0	23.9497	2.68491	26.4085	350.111	38.6928	35	2	24.2891	2.78674	26.0567	336.07	73.7398	22	0	10.1966	0.029489	29.4	231.573	37.9318	22	0	15.7107	0.856602	30.5	175.292	43.1815	16	0	13.2549	0.488229	37.6333	234.547	55.045	11	0	13.9856	0.597841	31.125	142.551	51.6255	11	0	6.37814	0
11		734.622	32.797	41	1	10.6078	0.091164	27.675	322.907	29.144	48	0	11.525	0.228744	29.0731	338.206	42.9139	52	1	16.9241	1.03861	36.3	165.064	21.0138	8	0	12.5059	0.375882	32.4827	133.812	22.3288	12	0	8.77765	0	38.125	192.554	23.0236	12	0	13.755	0.563255	33.625	114.003	23.9561	8	0	10.4318	0.064773
12		446.353	5.89125	40	0	30.349	7.78013	-7.78013	333.966	43.8952	71	4	11.7469	0.26204	26.2	190.404	18.0653	39	0	16.99	1.04851	36.5064	184.695	8.88195	36	0	16.7375	1.01063	29.8396	168.8	24.4065	26	0	23.398	2.51939	21.1988	214.3	19.4186	27	0	12.0315	0.304728	34.4846	178.733	21.171	31	0	13.4043	0.510643
13		560.14	16.7598	28	1	25.4033	3.32267	8.50333	530.762	113.222	70	9	20.7623	1.72868	15.4015	234.314	41.5229	26	1	7.921	0	30.8	221.979	54.999	33	1	6.64352	0	38.4	211.936	64.9033	25	1	11.8493	0.2774	38.4	207.747	38.1636	28	1	14.7227	0.70841	37.1	208.921	42.4522	37	2	4.52839	0
14		729.146	205.187	59	6	15.2477	0.787152	15.635	270.307	63.5272	37	1	9.3827	0	30.42	193.108	62.319	28	1	21.5371	1.96114	31.9	161.951	47.4784	22	0	5.55759	0	38.9692	167.638	23.5791	24	0	7.37954	0	28.16	356.38	103.893	53	5	12.7935	0.419029	36.7	178.997	43.1963	26	1	21.0693	1.82079
15		366.733	5.55225	38	0	40.0704	25.2113	-33.1897	221.627	29.0383	52	0	19.6707	1.45061	19.3404	325.692	47.4225	79	2	22.2915	2.18745	23.89	168.974	23.2705	44	0	11.4009	0.210128	23.95	205.929	28.6664	52	1	19.7978	1.46966	7.725	212.535	25.3737	43	1	17.7611	1.16416	33.4692	132.563	19.3497	30	0	10.8627	0.129399
16		303.134	16.9948	24	0	36.5767	18.1535	-10.9697	192.247	8.28302	24	1	30.9521	8.52332	16.3923	142.08	5.65799	14	0	31.9258	10.0812	13.8646	213.834	18.0796	27	1	13.563	0.534444	30.4269	146.566	10.6808	22	0	16.5906	0.988595	29.2692	295.888	34.9295	36	1	18.5111	1.27666	21.8071	176.958	16.5304	23	2	9.04584	0
17		521.362	46.9206	57	4	31.3523	9.16367	13.0935	270.472	20.7798	30	2	20.7592	1.72775	25.4648	245.309	17.7982	34	0	12.4713	0.370697	36.85	195.113	14.3266	25	0	19.6932	1.45398	27.491	239.221	20.2338	36	0	13.4499	0.517491	34.1167	403.063	53.9162	81	4	16.2227	0.933411	23.6467	130.433	14.6667	15	0	12.5955	0.389327
18		770.161	77.3472	69	5	14.1643	0.624648	26.05	469.208	99.3618	55	7	16.1679	0.925182	20.6017	225.862	30.8004	29	2	16.1165	0.91748	35.9417	144.193	20.638	16	0	12.485	0.372757	29.8718	156.277	26.8179	15	0	16.2505	0.937578	33.2667	165.296	25.9955	14	0	13.542	0.531299	31.6103	161.208	37.3985	15	2	14.6082	0.691227
19		496.786	53.2105	35	2	20.5693	1.67079	13.6946	579.419	138.77	97	6	21.463	1.93889	28.4333	295.315	67.7236	32	1	16.0741	0.911118	29.9115	373.443	119.991	40	4	14.9729	0.745934	30.9731	137.936	34.5599	14	0	13.548	0.532196	32.25	174.59	21.1047	17	1	11.9877	0.298157	32.2763	220.445	29.5476	29	2	12.1659	0.324881
GAMER GROUP
1		353.938	13.624	27	2	17.3186	1.09778	29.9083	188.456	23.5632	19	1	17.2603	1.08905	21.1962	212.495	32.503	22	1	25.9321	3.74566	31.5931	207.261	43.408	36	2	15.3726	0.805894	31.625	123.491	21.0963	22	0	14.8419	0.726287	31.875	206.464	33.1696	29	1	14.8516	0.727745	31.7417	185.589	32.5652	21	2	14.198	0.629704
2		499.549	69.8772	83	3	28.5192	5.81536	19.4667	788.332	135.736	113	3	26.8018	4.44144	19.9977	343.374	82.5016	64	1	16.965	1.04475	33.25	273.938	78.1444	60	3	14.6227	0.693411	33.6096	195.795	30.8791	36	0	11.8421	0.276318	38.35	248.959	53.2068	50	2	16.0234	0.903516	31.875	142.758	17.767	32	1	7.19885	0
3		774.755	66.1545	111	3	32.6466	11.2346	-10.7831	215.461	17.8968	29	0	45.6159	42.4637	-0.54188	288.84	49.7014	45	0	22.885	2.3655	31.0867	395.644	47.9429	52	1	9.67869	0	31	302.445	41.2092	37	1	17.6459	1.14688	35.3	221.954	32.5755	24	0	9.9278	0	36.325	242.202	47.9978	41	1	10.9197	0.137953
4		490.543	21.1339	28	0	26.0532	3.84254	17.5469	402.405	88.8098	59	4	8.5892	0	15.38	393.648	73.813	47	2	17.1316	1.06974	15.91	170.562	40.9852	20	1	18.1911	1.22866	17.4583	214.696	67.5814	19	3	10.6994	0.104913	36.9778	340.575	125.586	37	10	24.5129	2.85388	20.99	174.065	59.7277	20	1	20.8157	1.74471
5		546.524	82.7351	73	2	26.8665	4.49319	14.42	179.986	20.7419	39	0	17.8061	1.17091	32.575	235.324	26.7857	49	2	13.4814	0.522204	29.6133	128.957620 11.884466		16	0	13.8786	0.581794	35.6	122.431	16.0969	17	0	10.6782	10.6782	36.75	145.246	12.7904	25	1	10.557	0.083556	38.0833	115.616	17.953	14	1	7.71782	0
6		357.344	4.63921	34	2	27.7988	5.23905	12.7825	230.794	25.868	42	1	31.0655	8.7048	9.55269	205.086	25.23	34	3	14.8378	0.725677	24.9442	117.531	16.4227	13	0	9.36922	0	26.5808	120.625	23.2255	11	0	17.4012	1.11018	25.025	142.411	17.9158	12	0	15.4444	0.816658	25.7038	120.393	21.6375	9	1	14.8317	0.724755
7		1227.27	328.444	69	3	26.3566	4.08526	15.4623	352.153	122.869	25	1	14.3575	0.653618	22.05	217.774	95.8276	15	0	95.8276	2.28956	20.1333	222.115	92.3656	18	0	25.5844	3.46749	26.7467	211.93	84.0947	14	0	23.3682	2.51045	29.2283	279.83	102.833	12	0	20.6886	1.70657	32.56	242.677	102.272	12	1	17.4718	1.12077
8		680.947	21.427	35	1	27.6125	5.09002	21.6345	162.062	12.0038	11	0	47.6963	50.7854	-15.5154	152.856	30.4414	13	0	34.2823	13.8517	18.86	302.512	72.1676	49	4	16.8432	1.02648	29	136.076	19.8389	15	0	21.549	1.96471	22.725	169.345	24.6162	19	0	14.5162	0.677434	33.075	232.688	74.5471	43	4	14.1135	0.617028
9		440.762	8.05926	25	0	25.8622	3.68978	18.635	255.01	34.452	14	0	32.6162	11.1859	18.795	214.243	28.735	16	0	20.2439	1.57317	26.985	158.657	24.9256	13	0	10.5976	0.089646	34.4077	181.042	23.4297	19	0	15.9393	0.890893	20.55	189.35	24.0101	11	0	18.1608	1.22412	27.15	192.516	22.3122	12	0	15.9312	0.889675
10		378.894	7.17322	26	0	30.3439	7.55017	-5.99346	360.088	54.701	35	0	17.2229	1.08344	30.95	485.845	135.922	43	2	15.5321	0.829823	18.49	413.596	124.22	39	1	8.98276	0	15.96	374.422	117.959	34	0	14.2649	0.63973	29.8	245.077	53.3386	24	0	7.9715	0	33.325	258.449	80.4662	25	1	15.5592	0.833878
11		495.628	85.2251	70	2	24.5451	2.86352	20.34	242.093	61.211	20	0	18.6701	1.30052	31.7	306.394	103.721	36	3	19.0142	1.35213	29.675	300.907	105.052	30	3	14.1941	0.62911	30.6788	258.082	104.646	23	3	16.3039	0.945591	31.85	255.71	97.2918	23	3	22.6415	2.29246	16.6967	206.849	85.2914	18	1	15.7878	0.868169
12		272.048	18.4695	36	1	17.1905	1.07857	30.95	273.181	40.3314	31	2	22.4953	2.2486	30.05	144.386	28.6856	8	0	17.8373	1.17559	28.195	136.916	33.6722	11	0	22.2065	2.16195	29.46	174.559	54.1538	16	2	7.01756	0	36.9923	157.941	37.029	11	0	8.43977	0	33.6154	244.011	64.611	17	2	12.2709	0.340638
13		492.633	82.9546	23	3	23.0052	2.40156	18.67	357.142	132.251	23	2	22.3486	2.20457	30.5483	267.204	77.7501	16	2	18.0891	1.21336	36.5	182.251	48.3422	11	0	17.2187	1.08281	38.3	421.203	143.966	22	2	16.7761	1.01641	37.79	432.188	102.518	23	4	16.8766	1.03149	29.52	419.467	106.093	30	5	19.5201	1.42802
14		533.184	5.60792	33	1	6.06696	0	26.65	342.335	63.0966	24	4	13.5205	0.528075	29.0269	229.107	68.1879	17	1	8.81126	0	17.1833	238.702	74.6821	14	1	12.5298	0.379464	18.98	212.775	65.5727	11	3	11.3791	0.206871	26.775	275.377	81.1603	22	2	20.0443	1.51329	28.7385	270.34	61.491	14	0	13.4662	0.519933
15		471.94	29.5483	35	1	11.4868	0.22302	14.5078	479.727	45.2636	51	3	19.8034	1.4705	29.625	190.348	17.8216	38	0	21.5769	1.97308	33.505	308.227	83.7509	45	2	24.6368	2.89104	28.355	144.489	39.0258	15	0	22.9256	2.37768	22.72	259.605	62.4628	17	1	12.4481	0.367221	29.35	182.485	43.1149	12	0	16.9485	1.04228
16		555.461	6.06889	41	2	18.0841	1.21262	28.6526	511.943	52.3541	68	6	13.0196	0.452934	25.325	229.336	36.0929	18	0	12.1315	0.319729	25.9583	229.383	32.2688	13	0	13.4718	0.520768	33.525	224.019	66.5749	14	1	8.77007	0	25.1385	240.111	55.9203	17	1	13.2268	0.484027	33.25	200.158	56.8694	19	1	10.4964	0.074456
17		331.768	5.12973	24	0	13.8838	0.582569	10.4056	372.686	20.5629	61	4	23.9869	2.69606	15.1462	179.69	16.156	24	0	12.984	0.447598	33.5769	175.877	13.5261	20	1	12.1211	0.318161	37.0077	158.531	9.10148	17	0	5.97345	0	39	186.486	15.9592	27	1	13.7434	0.561503	31.475	142.061	15.0286	17	1	11.338	0.200707
18		617.873	87.6974	45	5	29.7671	6.81364	-34.6985	374.89	120.532	20	3	38.7505	22.501	-11.449	314.069	131.475	30	3	25.8763	3.70107	28.311	177.707	58.6783	17	0	29.1027	6.28217	22.48	178.304	50.7278	14	0	7.3501	0	36.82	301.632	105.245	28	2	8.70486	0	38.85	173.756	50.0734	9	0	13.9277	0.58915
19		565.886	130.23	69	4	19.0009	1.35014	24.45	250.063	66.5836	24	2	20.275	1.5825	24.2067	333.972	118.093	34	3	11.9254	0.288813	25.375	331.422	123.632	27	4	15.1913	0.778696	24.2058	149.715	35.1876	10	0	14.7792	0.716877	31.9	225.723	54.1066	11	0	17.5819	1.13728	25.6	203.487	50.1087	14	1	7.87443	0
4130		512.452	68.1316	50	1	15.9125	0.88687	31.0056	311.148	86.746	33	1	29.1478	6.31828	18.18	466.5	153.24	57	4	29.4983	6.59861	20.155	200.052	32.4862	14	0	28.8639	6.09111	24.27	178.293	39.8786	13	0	21.9966	2.09898	32.5009	151.574	15.6059	10	0	15.5665	0.834973	35.4	119.238	30.8784	10	0	11.7827	0.267405
4140		837.907	34.3234	98	6	41.4003	29.201	-21.5556	473.562	147.424	57	2	23.1494	2.44481	21.18	230.502	59.4056	26	0	18.8699	1.33048	28.6	242.844	62.7473	28	1	26.3557	4.08455	24.87	233.647	75.549	23	3	19.3636	1.40454	32.175	291.634	82.2247	23	4	18.2663	1.23994	32.725	239.335	54.4327	21	2	12.0469	0.307034
4150		655.927	76.9057	48	3	11.121	0.168149	32.005	458.014	107.449	42	8	23.9657	2.6897	17.04	275.106	41.8753	18	2	22.807	2.3421	23.1933	146.297	28.2717	10	0	16.8512	1.02768	32.375	239.894	60.9822	24	5	15.6482	0.847224	22.0733	194.626	26.984	14	0	19.713	1.45696	28.85	202.961	46.6815	17	3	10.7618	0.114275
4160		361.336	46.999	30	0	14.4849	0.672739	29.3692	238.018	38.9824	15	0	12.0322	0.304831	39	257.043	58.1834	21	2	29.4037	6.52293	1.63	155.641	31.8893	15	0	13.4099	0.511492	35.1	191.924	43.87	16	1	13.3739	0.506085	33.45	248.426	39.7919	14	0	7.46669	0	29.945	194.046	38.7941	14	2	13.1066	0.465995
[truncated: 22 more columns]
